# Supplementary material for: Comparison of stationary digital chest tomosynthesis to portable chest radiographs: A patient study
Source: PLoS One. 2026 Apr 2;21(4):e0344178. doi: 10.1371/journal.pone.0344178 (PMC13046129; doi:10.1371/journal.pone.0344178)
Supplement: S1 File — (XLSX) [file pone.0344178.s001.xlsx]

## Sheet: reader_B
Reader Study
s-DCT	Lung fields/ Gas Trapping	Vascular Pattern	Trachea	Prox Bronchi	Retrocardiac Lung	Diaphragm	Costophrenic angles	Ribs	Spine	Hardware	Overall Confidence	Add Info?	CT?					dz process
CS01	3	3	3	3	5	4	5	5	3	0	4	0	n			34	CS01	no global disease
CS02	3	4	5	5	4	4	4	5	5	0	5	0	n			39	CS02	emphysema
CS03	3	5	2	5	3	4	5	5	5	3	4	0	n			37	CS03	asbestosis
CS04	4	4	4	5	5	4	4	5	5	5	4	1	n			40	CS04	emphysema
CS07	5	4	4	4	4	4	4	5	4	5	6	1	y			38	CS07	infectious process
CS08	3	4	4	5	4	4	4	5	4	4	5	1	y			37	CS08	infectious process
CS09	4	5	5	5	5	4	5	5	5	5	6	0	n			43	CS09	infectious process
CS10	5	5	2	3	3	4	4	4	4	4	6	0	n			34	CS10	no global disease
CS11	4	4	3	4	4	4	4	5	4	5	5	0	n			36	CS11	infectious process
CS12	3	5	3	4	1	4	5	5	5	4	4	0	n			35	CS12	no global disease
CS13	4	5	2	4	4	4	4	5	5	0	5	0	n			37	CS13	infectious process
CS14	4	5	4	5	5	4	4	5	4	0	6	1	n			40	CS14	emphysema
CS15	3	4	2	3	3	3	3	5	5	5	5	0	n			31	CS15	no global disease
CS16	4	5	4	5	4	5	5	5	4	5	5	0	n			41	CS16	infectious process
CS17	4	3	5	5	5	3	4	4	4	5	6	1	n			37	CS17	lung nodules
CS18	5	5	5	5	5	5	5	5	5	0	7	0	n			45	CS18	infectious process
CS19	2	4	5	5	2	3	3	5	5	5	4	0	n			34	CS19	no global disease
CS20	5	5	4	5	5	5	5	5	5	0	7	0	n			44	CS20	no global disease
CS22	5	4	4	5	5	5	5	5	5	0	7	1	n			43	CS22	no global disease
CS23	5	5	3	5	5	5	5	5	5	5	7	1	n			43	CS23	no global disease
CS24	4	4	3	5	4	4	4	5	5	5	6	0	n			38	CS24	no global disease
CS25	5	5	3	5	5	5	5	5	5	0	7	1	n			43	CS25	no global disease
	87	97	79	100	90	91	96	108	101	65	121	8
CXR	Lung fields/ Gas Trapping	Vascular Pattern	Trachea	Prox Bronchi	Retrocardiac Lung	Diaphragm	Costophrenic angles	Ribs	Spine	Hardware	Overall Confidence
CXR01	5	4	5	5	5	5	4	4	3	0	7
CXR02	4	3	3	3	4	4	4	3	2	0	6
CXR03	4	3	4	3	4	4	4	3	3	5	5
CXR04	4	3	4	3	4	5	4	4	3	4	5
CXR07	4	3	4	3	3	3	4	3	3	4	5
CXR08	4	3	4	3	3	4	4	3	2	2	4
CXR09	4	3	4	3	3	4	4	3	2	5	6
CXR10	4	3	4	3	4	4	4	3	4	2	6
CXR11	5	4	5	3	5	5	5	4	4	5	7
CXR12	4	4	4	1	1	4	4	3	3	4	5
CXR13	5	3	4	3	5	5	5	3	2	0	6
CXR14	3	3	3	2	3	3	4	3	3	0	4
CXR15	4	2	3	2	3	3	3	3	4	3	5	27
CXR16	4	3	4	4	5	4	3	3	3	4	6	33
CXR17	3	1	5	4	3	1	1	3	3	4	4	24
CXR18	5	4	4	3	4	5	5	4	3	0	7	37
CXR19	4	4	5	3	3	3	3	3	4	4	5	32
CXR20	5	4	4	4	5	5	5	4	3	0	7	39
CXR22	4	3	4	3	4	4	4	3	3	0	6
CXR23	4	3	4	3	4	5	5	4	2	3	6
CXR24	4	3	4	3	4	5	5	3	3	3	6
CXR25	4	3	3	3	5	5	5	4	4	0	6
	91	69	88	67	84	90	89	73	66	52	124
	NS	S	NS	S	NS	NS	NS	S	S	NS	NS
		<.00001		<.00001				<.00001	<.00001

## Sheet: reader_M
Reader Study
	Lung fields/ Gas Trapping	Vascular Pattern	Trachea	Prox Bronchi	Retrocardiac Lung	Diaphragm	Costophrenic angles	Ribs	Spine	Hardware	Overall Confidence	Add Info?	CT?
CS01	5	5	5	5	3	5	5	5	5	0	5	1	n
CS02	5	5	5	5	5	4	4	4	5	0	6	0	n
CS03	5	5	5	5	5	5	5	5	5	3	6	1	y
CS04	4	4	4	4	4	4	5	5	4	3	5	1	n
CS07	5	4	4	4	4	3	4	4	3	4	5	1	n
CS08	4	4	4	4	4	4	4	4	4	4	6	1	y
CS09	4	4	4	5	5	4	4	5	5	4	6	1	y
CS10	4	4	3	4	4	4	4	4	4	4	6	1	n
CS11	4	4	3	4	4	4	4	4	4	4	5	1	n
CS12	3	3	4	3	2	3	2	4	4	4	6	1	y
CS13	4	4	3	4	4	4	4	4	4	0	6	1	y
CS14	4	4	4	4	3	4	4	4	4	0	6	1	y
CS15	4	4	4	4	4	4	4	5	5	4	6	1	y
CS16	4	4	4	4	4	4	4	4	4	4	6	1	y
CS17	3	4	4	4	4	2	3	4	4	4	6	1	n
CS18	4	4	4	4	4	4	4	4	4	0	6	1	n
CS19	4	4	4	4	3	4	4	4	4	4	6	1	n
CS20	4	4	4	5	4	4	4	4	5	0	6	1	y
CS22	5	5	4	4	4	4	4	4	5	0	6	1	y
CS23	4	4	4	4	4	4	4	4	4	2	6	1	n
CS24	4	4	4	4	4	4	4	4	4	4	6	1	n
CS25	3	4	2	3	3	1	2	3	3	3	4	1	n
	90	91	86	91	85	83	86	92	93	55	126	21
	Lung fields/ Gas Trapping	Vascular Pattern	Trachea	Prox Bronchi	Retrocardiac Lung	Diaphragm	Costophrenic angles	Ribs	Spine	Hardware	Overall Confidence
CXR01	3	3	3	3	4	5	3	4	3	0	5
CXR02	3	3	4	3	4	4	4	3	3	0	5
CXR03	3	3	3	2	4	4	3	4	4	5	5
CXR04	3	3	3	2	3	4	4	3	4	4	4
CXR07	3	3	4	4	3	4	4	3	3	3	3
CXR08	3	3	2	3	2	3	3	3	3	3	4
CXR09	2	2	3	3	4	3	3	3	4	4	4
CXR10	2	1	2	1	3	3	3	3	4	3	4
CXR11	3	3	2	2	3	3	4	3	3	4	4
CXR12	2	1	2	2	1	3	2	2	3	4	3
CXR13	3	3	3	3	3	3	3	3	4	0	4
CXR14	3	3	2	3	3	4	4	3	3	0	4
CXR15	3	2	3	3	4	3	4	4	4	4	4
CXR16	4	3	3	3	3	3	3	3	3	4	4
CXR17	2	2	4	3	2	1	1	2	3	3	3
CXR18	3	3	3	2	3	4	4	3	3	0	4
CXR19	3	3	3	3	2	3	3	3	3	3	4
CXR20	3	3	3	3	3	3	4	3	3	0	4
CXR22	4	3	4	3	3	3	3	3	4	0	4
CXR23	3	3	3	4	3	4	3	3	3	4	4
CXR24	3	2	2	2	2	3	3	3	3	3	3
CXR25	3	3	2	1	1	2	2	3	1	3	2
	64	58	63	58	63	72	70	67	71	54	85
	S	S	S	S	S	NS	S	S	S	NS	S
	<.0001	<.0001	1.2e-05	<.0001	0.00017		0.0033	<.0001	<.0001		<.0001

## Sheet: reader_P
Reader Study
	Lung fields/ Gas Trapping	Vascular Pattern	Trachea	Prox Bronchi	Retrocardiac Lung	Diaphragm	Costophrenic angles	Ribs	Spine	Hardware	Overall Confidence	Add Info?	CT?
CS01	3	5	4	4	4	4	4	3	4	0	5	0	n						35
CS02	3	4	3	3	4	4	4	4	4	0	4	0	n						33
CS03	3	3	3	3	4	5	4	3	4	4	5	0	n						32
CS04	3	3	3	4	3	3	5	4	4	4	5	0	n						32
CS07	3	4	3	4	4	3	4	3	4	5	5	0	y						32
CS08	4	4	3	4	4	4	5	4	4	4	6	0	n						36
CS09	5	5	4	4	5	4	4	4	4	0	6	1	n	This has a lesion in the hilum seen better on Tomo					39
CS10	3	4	3	4	4	4	4	4	4	5	5	1	n						34
CS11	3	4	3	4	4	4	5	4	4	0	5	0	n						35
CS12	3	4	3	4	2	4	3	4	4	5	5	1	y						31
CS13	4	4	3	3	4	4	4	3	4	3	6	1	y	y=yes will order CT					33
CS14	3	4	4	3	4	4	4	4	4	0	6	1	n						34
CS15	3	4	3	3	3	3	3	4	4	5	5	0	n						30
CS16	3	4	4	4	4	4	4	4	4	5	6	1	n						35
CS17	2	3	4	3	4	3	2	4	4	5	4	1	y						29
CS18	4	4	4	3	4	4	4	4	4	0	5	0	n						35
CS19	4	4	4	4	3	4	3	4	4	5	6	1	n						34
CS20	4	4	3	3	4	4	5	3	3	0	5	0	n						33
CS22	4	3	3	3	4	5	5	4	4	0	5	0	n						35
CS23	4	3	4	4	4	3	3	4	4	0	5	0	y						33
CS24	4	4	4	4	4	4	5	4	4	5	5	1	n						37
CS25	4	4	4	3	4	5	5	4	3	0	6	0	n						36
	76	85	76	78	84	86	89	83	86	55	115	9
	Lung fields/ Gas Trapping	Vascular Pattern	Trachea	Prox Bronchi	Retrocardiac Lung	Diaphragm	Costophrenic angles	Ribs	Spine	Hardware	Overall Confidence
CXR01	5	4	4	3	3	5	4	4	3	0	6
CXR02	4	3	3	3	3	5	4	4	3	0	5
CXR03	4	3	3	2	4	5	5	4	2	5	5
CXR04	3	2	4	2	4	5	5	4	4	5	6
CXR07	4	4	4	3	3	4	5	4	3	5	6
CXR08	4	4	3	3	4	5	5	4	3	4	6
CXR09	4	3	3	3	4	4	5	4	4	0	5
CXR10	4	3	4	3	4	5	5	4	4	4	6
CXR11	4	4	4	3	4	4	5	4	4	0	6
CXR12	3	3	3	3	1	3	3	3	4	5	4
CXR13	4	3	3	3	4	4	4	4	3	3	5
CXR14	4	4	4	3	4	5	5	4	4	0	6
CXR15	4	3	3	3	3	4	4	4	3	5	6
CXR16	4	3	3	3	4	4	5	4	3	4	5
CXR17	3	3	4	3	3	3	2	4	4	4	3
CXR18	4	3	4	3	4	5	5	4	3	0	5
CXR19	4	4	4	3	4	3	3	4	3	4	4
CXR20	4	4	3	3	4	4	5	3	3	0	5
CXR22	4	3	3	3	4	5	5	4	4	0	5
CXR23	4	3	4	3	4	5	5	4	3	0	5
CXR24	4	3	4	3	4	5	5	4	3	4	5
CXR25	4	4	4	3	4	5	5	4	3	0	6
	86	73	78	64	80	97	99	86	73	52	115
		S	NS	S	NS	S for CXR	NS	NS	S	NS	NS
		0.0026		<.00001		0.018			9e-05
